# Supplementary material for: Phylogeny, biogeography and ecological diversification of New Caledonian palms (Arecaceae)
Source: Ann Bot. 2024 Mar 25;134(1):85–100. doi: 10.1093/aob/mcae043 (PMC11161567; doi:10.1093/aob/mcae043)
Supplement: mcae043_suppl_Supplementary_Materials [file mcae043_suppl_supplementary_materials.zip]

Archive with 5 entries (5 files):
- mcae043_suppl_Supplementary_Tables_S1-S4.xlsx
- mcae043_suppl_Supplementary_Figures_S1.eps
- mcae043_suppl_Supplementary_Figures_S2.eps
- mcae043_suppl_Supplementary_Figures_S3.eps
- mcae043_suppl_Supplementary_Figures_S4.eps
