# Supplementary material for: Phylogeny, biogeography and ecological diversification of New Caledonian palms (Arecaceae)
Source: Ann Bot. 2024 Mar 25;134(1):85–100. doi: 10.1093/aob/mcae043 (PMC11161567; doi:10.1093/aob/mcae043)
Supplement: mcae043_suppl_Supplementary_Materials [file mcae043_suppl_supplementary_materials.zip › mcae043_suppl_Supplementary_Tables_S1-S4.xlsx]

## Sheet: Table S1
Genus	Species	Distribution range	Biogeographic code (A: Australia; B: Borneo; K: Caroline Islands; F: Fiji + Samoa, C: New Caledonia; N: New Guinea incl. Bismarck archipelago; P: the Philippines incl. Ryukyu Island; O: Solomon Islands; S: Southern Zealandia incl. Lord Howe Island, New Zealand, and Kermadec Islands; V: Vanuatu; W: Wallacea; -: not included in the biogeographical analyses)	Sample code	Collection (Voucher location)	Number of reads	Number of Genes for which a sequence at least as long as half of the reference sequence was recovered	Genbank accession number
Chambeyronia	Chambeyronia divaricata (Dammer) Hodel & Barrett	New Caledonia	C	Actinokentia-divaricata-SBL41-S34	J.-C. Pintaud 300 (K)	1112016	169	SAMN39959935
Chambeyronia	Chambeyronia huerlimannii (H.E. Moore) Hodel & Barrett	New Caledonia	C	Actinokentia-huerlimannii-SBL10-S9	J.-C. Pintaud 465 (NOU)	338404	164	SAMN39959936
Actinorhytis	Actinorhytis calapparia (Blume) H.Wendl. & Drude ex Scheff.	New Guinea, Solomon Is.	NO	Actinorhytis-calapparia-SBL9-S8	C. Heatubun 192 (K)	1235622	168	SAMN39959937
Adonidia	Adonidia dransfieldii K.M.Wong, Sugau & Y.W.Low	Borneo	B	Adonidia-dransfieldii-SBL759	SAN155814 SING0194897 (SING)	1423054	14	SAMN39959938
Adonidia	Adonidia merrillii (Becc.) Becc.	Borneo, Philippines	BP	Adonidia-merrillii-SBL164	L. Gardiner 281 (K)	2994835	156	SAMN39959939
Adonidia	Adonidia merrillii (Becc.) Becc.	Borneo, Philippines	BP	Adonidia-merrillii-SBL611	L. Gardiner 281 (K)	2331564	156	SAMN39959940
Archontophoenix	Archontophoenix alexandrae (F.Muell.) H.Wendl. & Drude	Australia	A	Archontophoenix-alexandrae-SBL25-S18	Museum National d'Histoire Naturelle 44635 (P)	505033	168	SAMN39959941
Archontophoenix	Archontophoenix cunninghamiana (H.Wendl.) H.Wendl. & Drude	Australia	A	Archontophoenix-cunninghamiana-SBL26-S19	Museum National d'Histoire Naturelle 44637 (P)	690756	168	SAMN39959942
Archontophoenix	Archontophoenix maxima Dowe	Australia	A	Archontophoenix-maxima-SBL27-S20	P. Markey s. n. (C. B. Asmussen Lange DNA 724, Jodrell laboratory, Royal Botanic Gardens Kew, UK)	373387	164	SAMN39959943
Archontophoenix	Archontophoenix myolensis Dowe	Australia	A	Archontophoenix-myolensis-SBL39-S32	Living Collection 9665F or 9665B (Montgomery Botanical Center, FL, USA; C. B. Asmussen Lange DNA 708, Jodrell laboratory, Royal Botanic Gardens Kew, UK)	64721	128	SAMN39959944
Archontophoenix	Archontophoenix purpurea Hodel & Dowe	Australia	A	Archontophoenix-purpurea-SBL28-S21	Living Collection 20020203*B (Montgomery Botanical Center, FL, USA)	644119	168	SAMN39959945
Archontophoenix	Archontophoenix tuckeri Dowe	Australia	A	Archontophoenix-tuckeri-SBL40-S33	Living Collection 96322B (Montgomery Botanical Center, FL, USA; C. B. Asmussen Lange DNA 709, Jodrell laboratory, Royal Botanic Gardens Kew, UK)	695219	167	SAMN39959946
Balaka	Balaka longirostris Becc.	Fiji	F	Balaka-longirostris-SBL154	J.-C. Pintaud 463 (SUVA)	2146150	155	SAMN39959947
Balaka	Balaka samoensis Becc.	Samoa	F	Balaka-samoensis-SBL365	S. Zona 717 (K)	1144754	10	SAMN39959948
Balaka	Balaka streptostachys D.Fuller & Dowe	Fiji	F	Balaka-streptostachys-SBL332	W. J. Baker 1435 (K)	2607514	158	SAMN39959949
Basselinia	Basselinia deplanchei (Brongn. & Gris) Vieill.	New Caledonia	C	Basselinia-deplanchei-SBL73-S53	J.-C. Pintaud 520 (K)	1202140	157	SAMN39959950
Basselinia	Basselinia eryostachys (Brongn.) Becc.	New Caledonia	C	Basselinia-eriostachys-SBL85-S3	MacKee 18770 (K)	1020739	124	SAMN39959951
Basselinia	Basselinia favieri H.E.Moore	New Caledonia	C	Basselinia-favieri-SBL62-S48	J.-C. Pintaud 241 (K)	1598669	169	SAMN39959952
Basselinia	Basselinia glabrata Becc.	New Caledonia	C	Basselinia-glabrata-SBL11-S10	J.-C. Pintaud 468 (Montpellier)	685477	168	SAMN39959953
Basselinia	Basselinia gracilis (Brongn. & Gris) Vieill.	New Caledonia	C	Basselinia-gracilis-SBL12-S11	J.-C. Pintaud 560 (Montpellier)	1492900	173	SAMN39959954
Basselinia	Basselinia humboldtiana (Brongn.) H.E.Moore	New Caledonia	C	Basselinia-humboldtiana-SBL13-S12	J.-C. Pintaud 532 (K)	612775	172	SAMN39959955
Basselinia	Basselinia iterata H.E.Moore	New Caledonia	C	Basselinia-iterata-SBL45-S37	J.-C. Pintaud 383 (K)	1137453	166	SAMN39959956
Basselinia	Basselinia moorei Pintaud & F.W.Stauffer	New Caledonia	C	Basselinia-moorei-SBL205	W. J. Baker 1450 (K)	4027703	145	SAMN39959957
Basselinia	Basselinia pancheri (Brongn. & Gris) Vieill.	New Caledonia	C	Basselinia-pancheri-SBL89-S7	J.-C. Pintaud 464 (K)	817057	41	SAMN39959958
Basselinia	Basselinia porphyrea H.E.Moore	New Caledonia	C	Basselinia-porphyrea-SBL87-S5	Moore 10425 (K)	774355	145	SAMN39959959
Basselinia	Basselinia sordida H.E.Moore	New Caledonia	C	Basselinia-sordida-SBL61-S47	J.-C. Pintaud 336 (K)	2014148	169	SAMN39959960
Basselinia	Basselinia tomentosa Becc.	New Caledonia	C	Basselinia-tomentosa-SBL17-S16	J.-C. Pintaud 542 (K)	258836	166	SAMN39959961
Basselinia	Basselinia velutina Becc.	New Caledonia	C	Basselinia-velutina-SBL14-S13	J.-C. Pintaud 553 (P)	314030	169	SAMN39959962
Basselinia	Basselinia vestita H.E.Moore	New Caledonia	C	Basselinia-vestita-SBL84-S2	Moore 21223 (K)	1456598	153	SAMN39959963
Bentinckia	Bentinckia condapanna Berry ex Roxb.	India	-	Bentinckia-condapanna-SBL410	J. L. Dowe & J. Martin 1450 (CNS)	2524931	160	SAMN39959964
Brassiophoenix	Brassiophoenix drymophloeoides Burret	New Guinea	N	Brassiophoenix-drymophloeoides-SBL358	W. J. Baker 1111 (K)	2304838	132	SAMN39959965
Burretiokentia	Burretiokentia dumasii Pintaud & Hodel	New Caledonia	C	Burretiokentia-dumasii-SBL51-S42	J.-C. Pintaud 166 (K)	1020428	169	SAMN39959966
Burretiokentia	Burretiokentia grandiflora Pintaud & Hodel	New Caledonia	C	Burretiokentia-grandiflora-SBL32-S25	J.-C. Pintaud 438 (K)	740784	171	SAMN39959967
Burretiokentia	Burretiokentia hapala H.E.Moore	New Caledonia	C	Burretiokentia-hapala-SBL70-S51	J.-C. Pintaud 136 (K)	1768286	166	SAMN39959968
Burretiokentia	Burretiokentia koghiensis Pintaud & Hodel	New Caledonia	C	Burretiokentia-koghiensis-SBL91-S9	J.-C. Pintaud 260 (K)	1152022	170	SAMN39959969
Burretiokentia	Burretiokentia vieillardi (Brongn. & Gris) Pic. Serm.	New Caledonia	C	Burretiokentia-vieillardii-SBL46-S38	J.-C. Pintaud 197 (NY)	801475	171	SAMN39959970
Calyptrocalyx	Calyptrocalyx awa Dowe & M.D.Ferrero	New Guinea	N	Calyptrocalyx-awa-SBL21-S17	J. L. Dowe, 721 (K)	593273	165	SAMN39959971
Calyptrocalyx	Calyptrocalyx polyphyllus Becc.	New Guinea	N	Calyptrocalyx-polyphyllus-SBL738	J. L. Dowe & J. Martin 1401 (CNS)	2861546	155	SAMN39959972
Calyptrocalyx	Calyptrocalyx spicatus (Lam.) Blume	Maluku	-	Calyptrocalyx-spicatus-SBL642	Van Balgooy 4713 (K)	594095	0	SAMN39959973
Carpentaria	Carpentaria acuminata (H.Wendl. & Drude) Becc.	Australia	A	Carpentaria-acuminata-SBL165	L. Gardiner 284 (K)	1828406	140	SAMN39959974
Carpoxylon	Carpoxylon macrospermum H.Wendl. & Drude	Vanuatu	V	Carpoxylon-macrospermum-SBL3-S2	L. Gardiner 288 (K)	1491577	170	SAMN39959975
Chambeyronia	Chambeyronia lepidota H.E.Moore	New Caledonia	C	Chambeyronia-lepidota-SBL50-S41	J.-C. Pintaud 212 (K)	1233449	166	SAMN39959976
Chambeyronia	Chambeyronia macrocarpa (Brongn.) Vieill. ex Becc.	New Caledonia	C	Chambeyronia-macrocarpa-SBL43-S35	J.-C. Pintaud 512 (P)	601233	167	SAMN39959977
Clinosperma	Clinosperma bracteale (Brongn.) Becc.	New Caledonia	C	Clinosperma-bracteale-SBL35-S28	J.-C. Pintaud 223 (DNA, Jodrell laboratory, Royal Botanic Gardens Kew, UK)	1611929	167	SAMN39959978
Clinosperma	Clinosperma lanuginosa (H.E.Moore) Pintaud & W.J.Baker	New Caledonia	C	Clinosperma-lanuginosa-SBL680	MacKee 18510 (K)	502603	0	SAMN39959979
Clinosperma	Clinosperma macrocarpa (H.E.Moore) Pintaud & W.J.Baker	New Caledonia	C	Clinosperma-macrocarpa-SBL88-S6	Moore 10464 (K)	849471	81	SAMN39959980
Clinosperma	Clinosperma vaginata (Brongn.) Pintaud & W.J.Baker	New Caledonia	C	Clinosperma-vaginata-SBL15-S14	J.-C. Pintaud 514 (P)	266951	160	SAMN39959981
Clinostigma	Clinostigma harlandii Becc.	Vanuatu	-	Clinostigma-harlandii-SBL331	P. Curry 1024 (K)	2746154	159	SAMN39959982
Cyphokentia	Cyphokentia cerifera (H.E.Moore) Pintaud & W.J.Baker	New Caledonia	C	Cyphokentia-cerifera-SBL82-S54	J.-C. Pintaud 469 (NOU)	155888	165	SAMN39959983
Cyphokentia	Cyphokentia macrostachya Brongn.	New Caledonia	C	Cyphokentia-macrostachya-SBL48-S40	J.-C. Pintaud 224 (DNA, Jodrell laboratory, Royal Botanic Gardens Kew, UK)	542611	166	SAMN39959984
Cyphophoenix	Cyphophoenix alba (H.E.Moore) Pintaud & W.J.Baker	New Caledonia	C	Cyphophoenix-alba-SBL55-S44	J.-C. Pintaud 271a (K)	738646	168	SAMN39959985
Cyphophoenix	Cyphophoenix elegans (Brongn. & Gris) H.Wendl. ex Salomon	New Caledonia	C	Cyphophoenix-elegans-SBL57-S46	J.-C. Pintaud 216 (P)	626965	169	SAMN39959986
Cyphophoenix	Cyphophoenix fulcita (Brongn.) Hook.f. ex Salomon	New Caledonia	C	Cyphophoenix-fulcita-SBL33-S26	J.-C. Pintaud 226 (DNA, Jodrell laboratory, Royal Botanic Gardens Kew, UK)	632068	170	SAMN39959987
Cyphophoenix	Cyphophoenix nucele H.E.Moore	New Caledonia	C	Cyphophoenix-nucele-SBL69-S50	J.-C. Pintaud 372 (K)	1560297	164	SAMN39959988
Cyphosperma	Cyphosperma balansae (Brongn.) H.Wendl. ex Salomon	New Caledonia	C	Cyphosperma-balansae-SBL34-S27	J.-C. Pintaud 228 (DNA, Jodrell laboratory, Royal Botanic Gardens Kew, UK)	700404	169	SAMN39959989
Cyphosperma	Cyphosperma tanga (H.E.Moore) H.E.Moore	Fiji	F	Cyphosperma-tanga-SBL68-S49	Degener 14793 (K)	1341598	166	SAMN39959990
Cyphosperma	Cyphosperma trichospadix (Burret) H.E.Moore	Fiji	-	Cyphosperma-trichospadix-SBL663-repooled	Moore & Koroivaibau 9345 (BH)	1099	0	SAMN39959991
Cyrtostachys	Cyrtostachys renda Blume	Borneo, Malaya, Sumatera, Thailand	-	Cyrtostachys-renda-SBL339	M. W. Chase 19246 (K)	2044304	136	SAMN39959992
Dictyosperma	Dictyosperma album (Bory) Scheff.	Mascarenes	-	Dictyosperma-album-SBL329	W. Page 124 (MAU)	2393013	147	SAMN39959993
Dransfieldia	Dransfieldia micrantha (Becc.) W.J.Baker & Zona	New Guinea	N	Dransfieldia-micrantha-SBL5-S4	W. J. Baker 1066 (K)	1580479	167	SAMN39959994
Drymophloeus	Drymophloeus litigiosus (Becc.) H.E.Moore	Maluku, New Guinea	NW	Drymophloeus-litigiosus-SBL150	S. Barrow 125 (K)	1804219	148	SAMN39959995
Dypsis	Dypsis spicata J.Dransf.	Madagascar	-	Dypsis-spicata-45085-S68	W. J. Baker 1320 (K)	482141	163	SAMN39959996
Euterpe	Euterpe edulis Mart.	South America	-	Euterpe-edulis-MSL12	M. W. Chase 22038 (K)	1035966	100	SAMN39959997
Hedyscepe	Hedyscepe canterburyana (C.Moore & F.Muell.) H.Wendl. & Drude	Norfolk Is.	S	Hedyscepe-canterburyana-SBL1-S1	L. Gardiner 287; Royal Botanic Gardens Kew Living Collection accession 1991-1877 (K)	282640	168	SAMN39959998
Heterospathe	Heterospathe elegans (Becc.) Becc.	New Guinea	N	Heterospathe-elegans-SBL600	W. J. Baker 1117 (K)	2011487	147	SAMN39959999
Heterospathe	Heterospathe phillipsii D.Fuller & Dowe	Fiji	F	Heterospathe-phillipsii-SBL357	J.-C. Pintaud 454 (SUVA)	2428407	159	SAMN39960000
Heterospathe	Heterospathe scitula Fernando	Philippines	P	Heterospathe-scitula-SBL372	Fernando 1625 (LBC)	3228548	165	SAMN39960001
Howea	Howea belmoreana (C.Moore & F.Muell.) Becc.	Lord Howe Is.	S	Howea-belmoreana-SBL367	W. J. Baker 1153 (K)	1280859	126	SAMN39960002
Howea	Howea forsteriana (F.Muell.) Becc.	Lord Howe Is.	S	Howea-forsteriana-SBL160	W. J. Baker 1157 (K)	2336127	156	SAMN39960003
Hydriastele	Hydriastele boumae W.J.Baker & D.Watling	Fiji	F	Hydriastele-boumae-SBL356	D. Watling 17027 (K)	2680930	155	SAMN39960004
Hydriastele	Hydriastele longispatha (Becc.) W.J.Baker & Loo	New Guinea	N	Hydriastele-longispatha-SBL620	W. J. Baker 882 (K)	2465432	158	SAMN39960005
Hydriastele	Hydriastele selebica (Becc.) W.J.Baker & Loo	Sulawesi	W	Hydriastele-selebica-SBL457	T. C. Whitmore 3083 (K)	1239585	4	SAMN39960006
Iguanura	Iguanura mirabilis C.K.Lim	Peninsular Malaysia	-	Iguanura-mirabilis-SBL398	FRIM69209 (K)	2082655	115	SAMN39960007
Jailoloa	Jailoloa halmaherensis (Heatubun) Heatubun & W.J.Baker	Maluku	W	Jailoloa-halmaherensis-SBL617	C. Heatubun 1125 (K, MAN)	2112319	68	SAMN39960008
Chambeyronia	Chambeyronia magnifica (H.E. Moore) Hodel & Barrett	New Caledonia	C	Kentiopsis-magnifica-SBL44-S36	J.-C. Pintaud 346 (NY)	700378	170	SAMN39960009
Chambeyronia	Chambeyronia oliviformis (Brongn & Gris) Hodel & Barrett	New Caledonia	C	Kentiopsis-oliviformis-SBL29-S22	Museum National d'Histoire Naturelle 59093 (P)	677216	169	SAMN39960010
Chambeyronia	Chambeyronia piersoniorum (Pintaud & Hodel) Hodel & Barrett	New Caledonia	C	Kentiopsis-piersoniorum-SBL30-S23	J.-C. Pintaud 238 (P) or Living collection 2000840*B Noblick 5628 (Fairchild Tropical Gardens, FL, USA; C. B. Asmussen Lange DNA 45, Jodrell laboratory, Royal Botanic Gardens Kew, UK)	2528793	170	SAMN39960011
Chambeyronia	Chambeyronia pyriformis (Pintaud & Hodel) Hodel & Barrett	New Caledonia	C	Kentiopsis-pyriformis-SBL31-S24	Living Collection KP-FH-AUT (Serres d'Auteuil, Paris, France)	978126	171	SAMN39960012
Laccospadix	Laccospadix australasicus H.Wendl. & Drude	Australia	A	Laccospadix-australasicus-MSL86	A.K. Irvine 23 (K)	2762374	59	SAMN39960013
Lepidorrhachis	Lepidorrhachis mooreana (F.Muell.) O.F.Cook	Lord Howe Is.	S	Lepidorrhachis-mooreana-SBL53-S43	W. J. Baker 1168 (K)	647885	167	SAMN39960014
Linospadix	Linospadix albertisianus (Becc.) Burret	New Guinea	N	Linospadix-albertisianus-SBL354	W. J. Baker 1455 (K)	2533954	144	SAMN39960015
Linospadix	Linospadix apetiolatus Dowe & A.K.Irvine	Australia	A	Linospadix-apetiolatus-SBL349	Forster 8552 (K)	1258437	119	SAMN39960016
Loxococcus	Loxococcus rupicola (Thwaites) H.Wendl. & Drude	Sri Lanka	-	Loxococcus-rupicola-SBL234-S35	W. J. Baker 1433 (K)	870159	93	SAMN39960017
Loxococcus	Loxococcus rupicola (Thwaites) H.Wendl. & Drude	Sri Lanka	-	Loxococcus-rupicola-SBL8-S7	M. W. Chase 9611; Royal Botanic Gardens Kew Living Collection accession 1990-2497 (K)	1320460	172	SAMN39960018
Manjekia	Manjekia maturbongsii (W.J.Baker & Heatubun) W.J.Baker & Heatubun	New Guinea	N	Manjekia-maturbongsii-IFL1	W. J. Baker 1336 (K)	1453675	140	SAMN39960019
Neoveitchia	Neoveitchia brunnea Dowe	Vanuatu	V	Neoveitchia-brunnea-SBL465	Bule s.n. K000030389 (K)	1518761	21	SAMN39960020
Neoveitchia	Neoveitchia storckii (H.Wendl.) Becc.	Fiji	F	Neoveitchia-storckii-SBL328-S10	J. Roncal 73 (K)	900916	118	SAMN39960021
Normanbya	Normanbya normanbyi (W.Hill) L.H.Bailey	Australia	A	Normanbya-normanbyi-IFL2	L. Gardiner 282 (K)	1221792	125	SAMN39960022
Oncosperma	Oncosperma platyphyllum Becc.	Philippines	-	Oncosperma-platyphyllum-SBL599	FI054149 (FI)	3525009	152	SAMN39960023
Physokentia	Physokentia avia H.E.Moore	Bismark Is.	N	Physokentia-avia-SBL464	Stevens & Lelean LAE 58276 (BH)	1597954	2	SAMN39960024
Physokentia	Physokentia dennisii H.E.Moore	Solomon Is.	O	Physokentia-dennisii-SBL47-S39	T. C. Whitmore 6050 (K)	1087442	167	SAMN39960025
Physokentia	Physokentia insolita H.E.Moore	Solomon Is.	O	Physokentia-insolita-SBL198	J. L. Dowe & J. Martin 1453 (CNS)	3994116	125	SAMN39960026
Physokentia	Physokentia insolita H.E.Moore	Solomon Is.	O	Physokentia-insolita-SBL83-S1	T. C. Whitmore 6079 (K)	1227651	114	SAMN39960027
Physokentia	Physokentia petiolata (Burret) D.Fuller	Fiji	F	Physokentia-petiolata-SBL378	J. L. Dowe & J. Martin 1422 (CNS)	2564859	62	SAMN39960028
Physokentia	Physokentia tete (Becc.) Becc.	Vanuatu	V	Physokentia-tete-SBL749	A. Berry 4 (K)	4298240	17	SAMN39960029
Physokentia	Physokentia thurstonii (Becc.) Becc.	Fiji	F	Physokentia-thurstonii-SBL667	A. C. Smith 417 (K)	733959	0	SAMN39960030
Physokentia	Physokentia whitmorei H.E.Moore	Solomon Is.	O	Physokentia-whitmorei-SBL503	T. C. Whitmore 6309 (L)	2551224	5	SAMN39960031
Pinanga	Pinanga mooreana J.Dransf.	Borneo	-	Pinanga-mooreana-SBL579	P. Petoe 67 (K)	1215719	53	SAMN39960032
Ponapea	Ponapea hentyi (Essig) C.Lewis & Zona	Bismarck Is.	N	Ponapea-hentyi-SBL200	J. L. Dowe & J. Martin 1428 (CNS)	2846502	153	SAMN39960033
Ponapea	Ponapea hosinoi Kaneh.	Caroline Is.	K	Ponapea-hosinoi-SBL201	M Soh SING-2017-651 (SING)	3312130	144	SAMN39960034
Ponapea	Ponapea ledermanniana Becc.	Caroline Is.	K	Ponapea-ledermanniana-SBL185	S. Zona 878 (FTG)	2498563	155	SAMN39960035
Ponapea	Ponapea palauensis Kaneh.	Caroline Is.	K	Ponapea-palauensis-SBL605	Perlman 21176 (NMNH)	2767231	151	SAMN39960036
Ptychococcus	Ptychococcus lepidotus H.E.Moore	New Guinea	N	Ptychococcus-lepidotus-SBL266[-repooled]	Kjaer 516 (AAU)	10770584	142	SAMN39960037
Ptychosperma	Ptychosperma lauterbachii Becc.	New Guinea	N	Ptychosperma-lauterbachii-SBL188	S. Zona & J. Francisco-Ortega 1125 (FTG)	1338189	142	SAMN39960038
Ptychosperma	Ptychosperma propinquum (Becc.) Becc. ex Martelli	Maluku	W	Ptychosperma-propinquum-SBL189	B. Jestrow s.n. (FTG)	1418370	137	SAMN39960039
Adonidia	Adonidia sp.	Philippines	P	Ptychospermatinae-JTA95-AVL16	J.T. Adorador 095 with T. Rambacod (LBC)	7336079	165	NA (available upon request, will be released when the taxon is published)
Rhopaloblaste	Rhopaloblaste ledermanniana Becc.	New Guinea	-	Rhopaloblaste-ledermanniana-SBL152	C. Heatubun 191 (K)	2115481	135	SAMN39960040
Rhopalostylis	Rhopalostylis baueri (Hook.f.) H.Wendl. & Drude	Norfolk Is., Kermadec Is.	S	Rhopalostylis-baueri-SBL36-S29	W. J. Baker 1193; Royal Botanic Gardens Kew Living Collection accession 984-4295 (K)	77421	130	SAMN39960041
Rhopalostylis	Rhopalostylis sapida (Sol. ex G.Forst.) H.Wendl. & Drude	New Zealand, Chatham Is.	S	Rhopalostylis-sapida-SBL71-S52	J.-C. Pintaud 402 (K)	1188479	167	SAMN39960042
Satakentia	Satakentia liukiuensis (Hatus.) H.E.Moore	Ryukyu Is.	P	Satakentia-liukiuensis-MSL64	J.-C. Pintaud 447 (K)	1072421	126	SAMN39960043
Veitchia	Veitchia filifera (H.Wendl.) H.E.Moore	Fiji	F	Veitchia-filifera-SBL190	J. Roncal 049 (FTG)	1948283	151	SAMN39960044
Veitchia	Veitchia subdisticha (H.E.Moore) C.Lewis & Zona	Solomon Is.	O	Veitchia-subdisticha-SBL169	L. Gardiner 289 (K)	2143082	149	SAMN39960045
Veitchia	Veitchia winin H.E.Moore	Vanuatu	V	Veitchia-winin-SBL168	L. Gardiner 297 (K)	2498075	157	SAMN39960046
Verschaffeltia	Verschaffeltia splendida H.Wendl.	Seychelles	-	Verschaffeltia-splendida-MSL88	M. H. Chapin 62 (K)	1988188	148	SAMN39960047
Wallaceodoxa	Wallaceodoxa raja-ampat Heatubun & W.J.Baker	New Guinea	N	Wallaceodoxa-raja-ampat-MSL90	C. Heatubun 1126 (K)	1533289	141	SAMN39960048
Wodyetia	Wodyetia bifurcata A.K.Irvine	Australia	A	Wodyetia-bifurcata-SBL163	L. Gardiner 277 (K)	1247562	124	SAMN39960049

## Sheet: Table S2
Gene	Model	Number of nucleotides
PPHEY856	HKY+F+I+G4	708
PPHEY948	GTR+F+I+G4	3806
PPHEY204e	GTR+F+G4	3498
PPHEY122	GTR+F+G4	1242
PPHEY985	GTR+F+I+G4	2895
PPHEY717	GTR+F+I+G4	2121
PPHEY110	GTR+F+I+G4	5481
PPHEY790	HKY+F+I+G4	2226
PPHEY863	GTR+F+G4	3188
PPHEY12	GTR+F+I+G4	4048
PPHEY24	GTR+F+I+G4	3672
PPHEY32e	HKY+F+G4	2048
PPHEY807	GTR+F+I+G4	2996
PPHEY82	GTR+F+I+G4	1426
PPHEY1020	GTR+F+I+G4	4647
PPHEY197	TN+F+G4	1746
PPHEY1052	GTR+F+G4	1653
PPHEY989	GTR+F+I+G4	4176
PPHEY563	GTR+F+G4	2295
PPHEY357	GTR+F+G4	3268
PPHEY1986	GTR+F+I+G4	1632
PPHEY2056	GTR+F+G4	2436
PPHEY17	GTR+F+I+G4	2373
PPHEY604	GTR+F+G4	1671
PPHEY280	GTR+F+G4	4631
PPHEY1050	GTR+F+I+G4	1986
PPHEY1484	GTR+F+G4	1184
PPHEY150	HKY+F+I+G4	3401
PPHEY237	GTR+F+G4	2010
PPHEY1064	TN+F+I+G4	1445
PPHEY332	GTR+F+G4	3301

## Sheet: Table S3
Species	Annual precipitation (mm)	Elevation (m)
Actinokentia_divaricata	2031	289
Actinokentia_divaricata	2031	273
Actinokentia_divaricata	2265	244
Actinokentia_divaricata	2265	145
Actinokentia_divaricata	2216	120
Actinokentia_divaricata	2031	482
Actinokentia_divaricata	2052	545
Actinokentia_divaricata	2052	616
Actinokentia_divaricata	2052	613
Actinokentia_divaricata	1909	288
Actinokentia_divaricata	2052	833
Actinokentia_divaricata	1934	324
Actinokentia_divaricata	1956	850
Actinokentia_divaricata	1819	864
Actinokentia_divaricata	1819	512
Actinokentia_divaricata	2017	257
Actinokentia_divaricata	2017	277
Actinokentia_divaricata	2090	312
Actinokentia_divaricata	2222	1206
Actinokentia_divaricata	1738	139
Actinokentia_divaricata	2216	91
Actinokentia_divaricata	1694	850
Actinokentia_divaricata	1694	850
Actinokentia_divaricata	1884	271
Actinokentia_divaricata	2052	698
Actinokentia_divaricata	1934	289
Actinokentia_divaricata	1982	337
Actinokentia_divaricata	1956	826
Actinokentia_divaricata	2141	853
Actinokentia_divaricata	2222	1139
Actinokentia_divaricata	2293	1222
Actinokentia_divaricata	1845	299
Actinokentia_divaricata	1713	68
Actinokentia_divaricata	1698	64
Actinokentia_divaricata	1694	837
Actinokentia_divaricata	1687	374
Actinokentia_divaricata	1501	941
Actinokentia_divaricata	1379	400
Actinokentia_divaricata	1751	305
Actinokentia_divaricata	2271	240
Actinokentia_divaricata	2198	294
Actinokentia_divaricata	1788	171
Actinokentia_divaricata	1587	358
Actinokentia_divaricata	1694	690
Actinokentia_divaricata	2052	761
Actinokentia_divaricata	1982	301
Actinokentia_divaricata	1934	263
Actinokentia_divaricata	2222	1042
Actinokentia_divaricata	1942	984
Actinokentia_divaricata	1731	64
Actinokentia_divaricata	2293	1091
Actinokentia_divaricata	1367	961
Actinokentia_divaricata	1367	850
Actinokentia_divaricata	1290	59
Actinokentia_divaricata	1492	609
Actinokentia_divaricata	1407	1030
Actinokentia_divaricata	1883	542
Actinokentia_divaricata	1982	366
Actinokentia_divaricata	2265	223
Actinokentia_huerlimannii	2290	1187
Actinokentia_huerlimannii	2222	1042
Actinokentia_huerlimannii	1883	467
Actinokentia_huerlimannii	1934	289
Basselinia_deplanchei	2265	145
Basselinia_deplanchei	2031	278
Basselinia_deplanchei	2271	282
Basselinia_deplanchei	1367	850
Basselinia_deplanchei	2271	281
Basselinia_deplanchei	1587	369
Basselinia_deplanchei	2052	616
Basselinia_deplanchei	2052	733
Basselinia_deplanchei	2052	761
Basselinia_deplanchei	2259	912
Basselinia_deplanchei	2818	406
Basselinia_deplanchei	2259	720
Basselinia_deplanchei	2216	620
Basselinia_deplanchei	2204	406
Basselinia_deplanchei	1956	826
Basselinia_deplanchei	1942	923
Basselinia_deplanchei	2272	882
Basselinia_deplanchei	2293	1022
Basselinia_deplanchei	2290	1187
Basselinia_deplanchei	2016	479
Basselinia_deplanchei	1485	664
Basselinia_deplanchei	1506	515
Basselinia_deplanchei	1619	469
Basselinia_deplanchei	2255	1241
Basselinia_deplanchei	2033	1404
Basselinia_deplanchei	1883	467
Basselinia_deplanchei	1884	961
Basselinia_deplanchei	1726	758
Basselinia_deplanchei	1702	771
Basselinia_deplanchei	1702	932
Basselinia_deplanchei	1367	961
Basselinia_deplanchei	1714	888
Basselinia_deplanchei	1901	961
Basselinia_deplanchei	2198	517
Basselinia_deplanchei	2052	655
Basselinia_deplanchei	2293	1091
Basselinia_deplanchei	2293	1182
Basselinia_deplanchei	2293	1251
Basselinia_deplanchei	2033	1224
Basselinia_deplanchei	1883	974
Basselinia_deplanchei	1714	934
Basselinia_deplanchei	1662	511
Basselinia_deplanchei	1598	903
Basselinia_deplanchei	1783	1047
Basselinia_eriostachys	1909	288
Basselinia_eriostachys	2052	833
Basselinia_eriostachys	1982	301
Basselinia_eriostachys	1459	616
Basselinia_eriostachys	1636	609
Basselinia_eriostachys	1801	590
Basselinia_eriostachys	1801	595
Basselinia_eriostachys	1801	604
Basselinia_eriostachys	1801	528
Basselinia_eriostachys	1854	549
Basselinia_eriostachys	1854	504
Basselinia_eriostachys	1801	280
Basselinia_eriostachys	2005	609
Basselinia_eriostachys	2005	556
Basselinia_eriostachys	2005	582
Basselinia_eriostachys	2265	64
Basselinia_eriostachys	1830	717
Basselinia_eriostachys	1777	768
Basselinia_eriostachys	1957	778
Basselinia_eriostachys	1889	979
Basselinia_eriostachys	1934	369
Basselinia_eriostachys	2222	1139
Basselinia_eriostachys	1459	609
Basselinia_eriostachys	1459	609
Basselinia_eriostachys	1664	955
Basselinia_eriostachys	1533	609
Basselinia_eriostachys	1362	612
Basselinia_eriostachys	2173	263
Basselinia_eriostachys	2248	281
Basselinia_eriostachys	2173	262
Basselinia_eriostachys	2267	305
Basselinia_eriostachys	2031	273
Basselinia_eriostachys	1951	304
Basselinia_eriostachys	1512	765
Basselinia_eriostachys	1694	590
Basselinia_eriostachys	1694	592
Basselinia_eriostachys	1694	674
Basselinia_eriostachys	1694	618
Basselinia_eriostachys	1934	289
Basselinia_eriostachys	1982	369
Basselinia_eriostachys	2152	956
Basselinia_eriostachys	1982	609
Basselinia_eriostachys	1956	850
Basselinia_eriostachys	2141	853
Basselinia_eriostachys	2182	912
Basselinia_eriostachys	2293	1022
Basselinia_eriostachys	1288	318
Basselinia_eriostachys	1819	864
Basselinia_eriostachys	1416	277
Basselinia_eriostachys	1694	837
Basselinia_eriostachys	1416	712
Basselinia_eriostachys	1561	882
Basselinia_eriostachys	1471	601
Basselinia_eriostachys	1234	70
Basselinia_eriostachys	1633	909
Basselinia_eriostachys	1760	523
Basselinia_eriostachys	1396	442
Basselinia_eriostachys	1501	870
Basselinia_eriostachys	1396	573
Basselinia_eriostachys	1470	623
Basselinia_eriostachys	1470	617
Basselinia_eriostachys	1451	428
Basselinia_eriostachys	1407	1030
Basselinia_eriostachys	1692	342
Basselinia_eriostachys	1640	705
Basselinia_eriostachys	1640	841
Basselinia_eriostachys	2019	36
Basselinia_eriostachys	1591	613
Basselinia_eriostachys	1574	605
Basselinia_eriostachys	2055	201
Basselinia_eriostachys	2005	515
Basselinia_eriostachys	2005	603
Basselinia_eriostachys	1877	256
Basselinia_eriostachys	2130	329
Basselinia_eriostachys	1853	486
Basselinia_eriostachys	1915	850
Basselinia_eriostachys	2100	427
Basselinia_eriostachys	1954	806
Basselinia_eriostachys	2228	471
Basselinia_eriostachys	2376	240
Basselinia_eriostachys	1936	615
Basselinia_eriostachys	1815	397
Basselinia_eriostachys	1989	591
Basselinia_eriostachys	1952	1563
Basselinia_eriostachys	1952	1263
Basselinia_eriostachys	1957	759
Basselinia_eriostachys	1959	58
Basselinia_eriostachys	1959	47
Basselinia_eriostachys	1889	979
Basselinia_eriostachys	1701	369
Basselinia_eriostachys	1701	305
Basselinia_eriostachys	1513	293
Basselinia_eriostachys	1502	316
Basselinia_eriostachys	1448	300
Basselinia_eriostachys	1765	13
Basselinia_eriostachys	1512	528
Basselinia_eriostachys	1694	494
Basselinia_eriostachys	1864	945
Basselinia_eriostachys	2222	1053
Basselinia_eriostachys	2222	1042
Basselinia_eriostachys	2293	1057
Basselinia_eriostachys	2016	731
Basselinia_eriostachys	1619	469
Basselinia_eriostachys	1694	641
Basselinia_eriostachys	1664	949
Basselinia_eriostachys	1760	850
Basselinia_eriostachys	1471	601
Basselinia_eriostachys	1471	573
Basselinia_eriostachys	1471	570
Basselinia_eriostachys	1453	400
Basselinia_eriostachys	1692	577
Basselinia_eriostachys	1640	730
Basselinia_eriostachys	2076	242
Basselinia_eriostachys	1915	1134
Basselinia_eriostachys	2076	610
Basselinia_eriostachys	2228	685
Basselinia_eriostachys	1952	1102
Basselinia_eriostachys	1972	64
Basselinia_eriostachys	1793	863
Basselinia_eriostachys	1565	605
Basselinia_eriostachys	1513	368
Basselinia_eriostachys	1502	287
Basselinia_eriostachys	1446	249
Basselinia_eriostachys	1459	609
Basselinia_eriostachys	1410	596
Basselinia_eriostachys	1831	128
Basselinia_eriostachys	1989	216
Basselinia_eriostachys	1989	210
Basselinia_eriostachys	2055	215
Basselinia_eriostachys	1680	850
Basselinia_eriostachys	1942	984
Basselinia_favieri	2376	32
Basselinia_favieri	1957	166
Basselinia_favieri	1957	759
Basselinia_glabrata	2205	413
Basselinia_glabrata	1989	64
Basselinia_glabrata	1830	717
Basselinia_glabrata	1952	881
Basselinia_glabrata	1952	927
Basselinia_glabrata	1777	768
Basselinia_glabrata	1777	1161
Basselinia_glabrata	1889	979
Basselinia_glabrata	1899	579
Basselinia_glabrata	1505	628
Basselinia_glabrata	1701	305
Basselinia_glabrata	1565	605
Basselinia_glabrata	1619	10
Basselinia_glabrata	1565	580
Basselinia_glabrata	1565	587
Basselinia_glabrata	1952	1102
Basselinia_glabrata	1972	64
Basselinia_glabrata	1959	47
Basselinia_glabrata	1793	863
Basselinia_glabrata	1462	425
Basselinia_glabrata	1436	254
Basselinia_glabrata	1989	216
Basselinia_gracilis	1795	369
Basselinia_gracilis	1502	275
Basselinia_humboldtiana	2033	1278
Basselinia_humboldtiana	1721	751
Basselinia_humboldtiana	2259	912
Basselinia_humboldtiana	1883	729
Basselinia_humboldtiana	1598	877
Basselinia_humboldtiana	2052	761
Basselinia_humboldtiana	2222	1034
Basselinia_humboldtiana	2293	1091
Basselinia_humboldtiana	1482	754
Basselinia_humboldtiana	1482	727
Basselinia_iterata	1952	1563
Basselinia_iterata	1795	546
Basselinia_iterata	1701	643
Basselinia_moorei	1952	1263
Basselinia_moorei	1957	979
Basselinia_moorei	1957	759
Basselinia_pancheri	2031	289
Basselinia_pancheri	2031	273
Basselinia_pancheri	1951	304
Basselinia_pancheri	2216	240
Basselinia_pancheri	2216	206
Basselinia_pancheri	2265	244
Basselinia_pancheri	2265	145
Basselinia_pancheri	2031	482
Basselinia_pancheri	2188	323
Basselinia_pancheri	2052	545
Basselinia_pancheri	2052	613
Basselinia_pancheri	2355	304
Basselinia_pancheri	1909	288
Basselinia_pancheri	1909	982
Basselinia_pancheri	1982	369
Basselinia_pancheri	2017	257
Basselinia_pancheri	2017	277
Basselinia_pancheri	2090	312
Basselinia_pancheri	2078	866
Basselinia_pancheri	1470	625
Basselinia_pancheri	1847	879
Basselinia_pancheri	2185	307
Basselinia_pancheri	2185	286
Basselinia_pancheri	2185	284
Basselinia_pancheri	2185	185
Basselinia_pancheri	1367	850
Basselinia_pancheri	1951	304
Basselinia_pancheri	2185	189
Basselinia_pancheri	2501	64
Basselinia_pancheri	1587	458
Basselinia_pancheri	2190	320
Basselinia_pancheri	2031	395
Basselinia_pancheri	1884	251
Basselinia_pancheri	2444	308
Basselinia_pancheri	2154	282
Basselinia_pancheri	1849	355
Basselinia_pancheri	2052	761
Basselinia_pancheri	1982	337
Basselinia_pancheri	1982	609
Basselinia_pancheri	1956	826
Basselinia_pancheri	1864	945
Basselinia_pancheri	2033	909
Basselinia_pancheri	1883	467
Basselinia_pancheri	1367	961
Basselinia_pancheri	1901	961
Basselinia_pancheri	1698	64
Basselinia_pancheri	1687	339
Basselinia_pancheri	1470	623
Basselinia_pancheri	1482	864
Basselinia_pancheri	1482	901
Basselinia_pancheri	1568	582
Basselinia_pancheri	1467	609
Basselinia_pancheri	1626	707
Basselinia_pancheri	1682	39
Basselinia_pancheri	1626	928
Basselinia_pancheri	1393	572
Basselinia_pancheri	1407	1030
Basselinia_pancheri	1380	642
Basselinia_pancheri	1391	970
Basselinia_pancheri	1486	674
Basselinia_pancheri	1574	674
Basselinia_pancheri	1540	604
Basselinia_pancheri	1540	652
Basselinia_pancheri	1954	850
Basselinia_pancheri	1847	762
Basselinia_pancheri	1255	970
Basselinia_pancheri	1467	865
Basselinia_pancheri	1159	850
Basselinia_pancheri	1075	300
Basselinia_pancheri	1075	389
Basselinia_pancheri	1619	10
Basselinia_pancheri	1765	13
Basselinia_pancheri	1951	304
Basselinia_pancheri	1868	302
Basselinia_pancheri	2271	240
Basselinia_pancheri	2271	177
Basselinia_pancheri	2185	195
Basselinia_pancheri	2186	202
Basselinia_pancheri	1788	171
Basselinia_pancheri	1587	358
Basselinia_pancheri	2183	295
Basselinia_pancheri	1694	618
Basselinia_pancheri	2188	329
Basselinia_pancheri	1788	325
Basselinia_pancheri	1233	674
Basselinia_pancheri	2052	374
Basselinia_pancheri	2222	1042
Basselinia_pancheri	1942	984
Basselinia_pancheri	1731	64
Basselinia_pancheri	2293	1091
Basselinia_pancheri	1821	1142
Basselinia_pancheri	1884	961
Basselinia_pancheri	1872	920
Basselinia_pancheri	1498	574
Basselinia_pancheri	1684	14
Basselinia_pancheri	1440	1284
Basselinia_pancheri	1554	1111
Basselinia_pancheri	1488	1089
Basselinia_pancheri	1475	793
Basselinia_pancheri	1475	828
Basselinia_pancheri	1540	622
Basselinia_pancheri	1920	755
Basselinia_pancheri	1159	635
Basselinia_pancheri	1075	389
Basselinia_pancheri	1158	252
Basselinia_pancheri	1488	1181
Basselinia_pancheri	1915	1134
Basselinia_pancheri	1586	369
Basselinia_pancheri	1075	420
Basselinia_pancheri	1915	881
Basselinia_pancheri	1626	584
Basselinia_pancheri	1578	342
Basselinia_pancheri	1491	346
Basselinia_pancheri	2019	249
Basselinia_pancheri	2573	240
Basselinia_pancheri	2185	304
Basselinia_pancheri	1951	293
Basselinia_porphyrea	2052	761
Basselinia_porphyrea	2259	912
Basselinia_porphyrea	1883	729
Basselinia_porphyrea	1845	287
Basselinia_porphyrea	1526	190
Basselinia_sordida	1821	661
Basselinia_sordida	1872	917
Basselinia_sordida	1761	240
Basselinia_sordida	1364	317
Basselinia_sordida	1554	1155
Basselinia_sordida	1391	882
Basselinia_sordida	1488	1181
Basselinia_sordida	1915	1134
Basselinia_sordida	1554	1312
Basselinia_sordida	1872	955
Basselinia_sordida	1819	864
Basselinia_sordida	1407	985
Basselinia_sordida	1440	1284
Basselinia_sordida	1488	979
Basselinia_sordida	1915	850
Basselinia_sordida	1954	806
Basselinia_sordida	1847	840
Basselinia_sordida	1554	1111
Basselinia_sordida	1488	1125
Basselinia_sordida	1864	850
Basselinia_sordida	2152	837
Basselinia_tomentosa	1664	955
Basselinia_tomentosa	1664	871
Basselinia_tomentosa	1680	1012
Basselinia_tomentosa	1694	999
Basselinia_tomentosa	1760	850
Basselinia_tomentosa	1561	882
Basselinia_tomentosa	1694	837
Basselinia_tomentosa	1680	850
Basselinia_velutina	1459	592
Basselinia_velutina	1664	955
Basselinia_velutina	1459	609
Basselinia_velutina	1989	210
Basselinia_velutina	1957	979
Basselinia_velutina	1957	778
Basselinia_velutina	1957	369
Basselinia_velutina	1664	949
Basselinia_velutina	1872	920
Basselinia_velutina	1459	619
Basselinia_velutina	1633	849
Basselinia_velutina	1470	617
Basselinia_velutina	1952	1263
Basselinia_velutina	1957	1119
Basselinia_velutina	1957	759
Basselinia_velutina	1957	166
Basselinia_velutina	1396	442
Basselinia_velutina	1470	607
Basselinia_velutina	2228	685
Basselinia_vestita	1482	754
Basselinia_vestita	1482	864
Basselinia_vestita	1482	727
Burretiokentia_dumasii	1407	979
Burretiokentia_dumasii	1407	1121
Burretiokentia_dumasii	1407	1030
Burretiokentia_grandiflora	2052	761
Burretiokentia_grandiflora	2259	912
Burretiokentia_grandiflora	1934	595
Burretiokentia_grandiflora	2216	216
Burretiokentia_hapala	1126	163
Burretiokentia_hapala	1065	306
Burretiokentia_hapala	1170	217
Burretiokentia_hapala	1170	232
Burretiokentia_hapala	1231	298
Burretiokentia_hapala	1565	580
Burretiokentia_hapala	1513	397
Burretiokentia_koghiensis	1694	674
Burretiokentia_koghiensis	1694	850
Burretiokentia_koghiensis	1694	503
Burretiokentia_koghiensis	1694	850
Burretiokentia_koghiensis	1233	674
Burretiokentia_koghiensis	1285	743
Burretiokentia_vieillardii	2052	833
Burretiokentia_vieillardii	1459	609
Burretiokentia_vieillardii	1619	575
Burretiokentia_vieillardii	1619	646
Burretiokentia_vieillardii	1619	630
Burretiokentia_vieillardii	1543	639
Burretiokentia_vieillardii	1636	625
Burretiokentia_vieillardii	1636	618
Burretiokentia_vieillardii	1640	621
Burretiokentia_vieillardii	1640	841
Burretiokentia_vieillardii	1640	730
Burretiokentia_vieillardii	1640	956
Burretiokentia_vieillardii	1801	590
Burretiokentia_vieillardii	1801	595
Burretiokentia_vieillardii	1801	604
Burretiokentia_vieillardii	1801	528
Burretiokentia_vieillardii	1854	549
Burretiokentia_vieillardii	1854	504
Burretiokentia_vieillardii	2005	609
Burretiokentia_vieillardii	2005	556
Burretiokentia_vieillardii	2005	582
Burretiokentia_vieillardii	1831	710
Burretiokentia_vieillardii	2205	413
Burretiokentia_vieillardii	2117	791
Burretiokentia_vieillardii	2117	615
Burretiokentia_vieillardii	2267	327
Burretiokentia_vieillardii	2376	268
Burretiokentia_vieillardii	2267	305
Burretiokentia_vieillardii	1989	64
Burretiokentia_vieillardii	1830	717
Burretiokentia_vieillardii	1952	927
Burretiokentia_vieillardii	1777	837
Burretiokentia_vieillardii	1957	979
Burretiokentia_vieillardii	1889	863
Burretiokentia_vieillardii	1889	1284
Burretiokentia_vieillardii	1692	754
Burretiokentia_vieillardii	1459	585
Burretiokentia_vieillardii	1664	955
Burretiokentia_vieillardii	2185	283
Burretiokentia_vieillardii	1533	609
Burretiokentia_vieillardii	1362	612
Burretiokentia_vieillardii	1471	570
Burretiokentia_vieillardii	1483	606
Burretiokentia_vieillardii	1724	429
Burretiokentia_vieillardii	2209	38
Burretiokentia_vieillardii	2173	262
Burretiokentia_vieillardii	1694	554
Burretiokentia_vieillardii	1694	674
Burretiokentia_vieillardii	1956	850
Burretiokentia_vieillardii	2222	1034
Burretiokentia_vieillardii	2222	1139
Burretiokentia_vieillardii	2293	1251
Burretiokentia_vieillardii	1819	864
Burretiokentia_vieillardii	1416	277
Burretiokentia_vieillardii	1680	1012
Burretiokentia_vieillardii	1561	882
Burretiokentia_vieillardii	1471	553
Burretiokentia_vieillardii	1471	580
Burretiokentia_vieillardii	1471	573
Burretiokentia_vieillardii	1633	656
Burretiokentia_vieillardii	1495	537
Burretiokentia_vieillardii	1578	44
Burretiokentia_vieillardii	1831	128
Burretiokentia_vieillardii	1591	613
Burretiokentia_vieillardii	2055	201
Burretiokentia_vieillardii	2173	263
Burretiokentia_vieillardii	2173	262
Burretiokentia_vieillardii	1954	906
Burretiokentia_vieillardii	2228	471
Burretiokentia_vieillardii	2376	205
Burretiokentia_vieillardii	2376	114
Burretiokentia_vieillardii	1899	579
Burretiokentia_vieillardii	1989	216
Burretiokentia_vieillardii	1793	898
Burretiokentia_vieillardii	1701	369
Burretiokentia_vieillardii	1681	545
Burretiokentia_vieillardii	1565	586
Burretiokentia_vieillardii	1565	552
Burretiokentia_vieillardii	1565	605
Burretiokentia_vieillardii	1565	587
Burretiokentia_vieillardii	1694	618
Burretiokentia_vieillardii	1694	850
Burretiokentia_vieillardii	1714	888
Burretiokentia_vieillardii	1872	944
Burretiokentia_vieillardii	1378	450
Burretiokentia_vieillardii	1471	601
Burretiokentia_vieillardii	1483	598
Burretiokentia_vieillardii	1692	577
Burretiokentia_vieillardii	2188	205
Burretiokentia_vieillardii	2005	603
Burretiokentia_vieillardii	2188	215
Burretiokentia_vieillardii	2130	335
Burretiokentia_vieillardii	2267	391
Burretiokentia_vieillardii	1986	382
Burretiokentia_vieillardii	1952	1102
Burretiokentia_vieillardii	1957	759
Burretiokentia_vieillardii	1793	863
Burretiokentia_vieillardii	1565	609
Burretiokentia_vieillardii	1957	369
Burretiokentia_vieillardii	1619	655
Burretiokentia_vieillardii	1680	850
Burretiokentia_vieillardii	1714	940
Burretiokentia_vieillardii	1694	850
Chambeyronia_lepidota	1957	979
Chambeyronia_lepidota	1957	778
Chambeyronia_lepidota	1957	369
Chambeyronia_lepidota	1989	696
Chambeyronia_lepidota	1989	591
Chambeyronia_lepidota	1957	759
Chambeyronia_lepidota	1957	335
Chambeyronia_lepidota	1957	166
Chambeyronia_lepidota	2228	641
Chambeyronia_lepidota	1952	1263
Chambeyronia_lepidota	2270	333
Chambeyronia_lepidota	1989	216
Chambeyronia_macrocarpa	1951	304
Chambeyronia_macrocarpa	2031	273
Chambeyronia_macrocarpa	1819	512
Chambeyronia_macrocarpa	1952	927
Chambeyronia_macrocarpa	1777	768
Chambeyronia_macrocarpa	1692	754
Chambeyronia_macrocarpa	1326	331
Chambeyronia_macrocarpa	1326	408
Chambeyronia_macrocarpa	1459	609
Chambeyronia_macrocarpa	1310	255
Chambeyronia_macrocarpa	1289	381
Chambeyronia_macrocarpa	1482	727
Chambeyronia_macrocarpa	1505	401
Chambeyronia_macrocarpa	1929	644
Chambeyronia_macrocarpa	2031	289
Chambeyronia_macrocarpa	1396	463
Chambeyronia_macrocarpa	1505	406
Chambeyronia_macrocarpa	1537	476
Chambeyronia_macrocarpa	1724	429
Chambeyronia_macrocarpa	1574	605
Chambeyronia_macrocarpa	1615	133
Chambeyronia_macrocarpa	1512	528
Chambeyronia_macrocarpa	1694	674
Chambeyronia_macrocarpa	1694	850
Chambeyronia_macrocarpa	1222	165
Chambeyronia_macrocarpa	1633	674
Chambeyronia_macrocarpa	1459	619
Chambeyronia_macrocarpa	1470	623
Chambeyronia_macrocarpa	1537	423
Chambeyronia_macrocarpa	1341	127
Chambeyronia_macrocarpa	1341	157
Chambeyronia_macrocarpa	1692	342
Chambeyronia_macrocarpa	1724	289
Chambeyronia_macrocarpa	1976	52
Chambeyronia_macrocarpa	1830	717
Chambeyronia_macrocarpa	1957	545
Chambeyronia_macrocarpa	1448	300
Chambeyronia_macrocarpa	1694	618
Chambeyronia_macrocarpa	1290	59
Chambeyronia_macrocarpa	1470	607
Chambeyronia_macrocarpa	1483	598
Chambeyronia_macrocarpa	1972	64
Chambeyronia_macrocarpa	1957	166
Chambeyronia_macrocarpa	1459	585
Chambeyronia_macrocarpa	1459	580
Chambeyronia_macrocarpa	1957	369
Chambeyronia_macrocarpa	1723	369
Chambeyronia_macrocarpa	1407	1030
Clinosperma_bracteale	2216	240
Clinosperma_bracteale	1819	864
Clinosperma_bracteale	1819	512
Clinosperma_bracteale	1543	639
Clinosperma_bracteale	2017	257
Clinosperma_bracteale	2090	312
Clinosperma_bracteale	1664	955
Clinosperma_bracteale	1470	625
Clinosperma_bracteale	1847	879
Clinosperma_bracteale	1847	840
Clinosperma_bracteale	1367	850
Clinosperma_bracteale	2222	1042
Clinosperma_bracteale	1814	906
Clinosperma_bracteale	1367	850
Clinosperma_bracteale	1901	961
Clinosperma_bracteale	1561	882
Clinosperma_bracteale	1760	793
Clinosperma_bracteale	1619	544
Clinosperma_bracteale	1495	537
Clinosperma_bracteale	1578	44
Clinosperma_bracteale	1482	864
Clinosperma_bracteale	1407	1030
Clinosperma_bracteale	2031	273
Clinosperma_bracteale	1765	13
Clinosperma_bracteale	1864	945
Clinosperma_bracteale	1367	961
Clinosperma_bracteale	1872	944
Clinosperma_bracteale	1495	470
Clinosperma_bracteale	1554	1111
Clinosperma_bracteale	1954	850
Clinosperma_bracteale	2355	304
Clinosperma_bracteale	1783	1047
Clinosperma_lanuginosa	1989	210
Clinosperma_lanuginosa	1957	979
Clinosperma_lanuginosa	1957	778
Clinosperma_lanuginosa	1989	696
Clinosperma_lanuginosa	1952	1263
Clinosperma_lanuginosa	1957	759
Clinosperma_lanuginosa	1957	335
Clinosperma_lanuginosa	1793	898
Clinosperma_macrocarpa	1957	166
Clinosperma_vaginata	2052	613
Clinosperma_vaginata	1934	460
Clinosperma_vaginata	1934	369
Clinosperma_vaginata	1233	462
Clinosperma_vaginata	2052	545
Clinosperma_vaginata	1951	254
Clinosperma_vaginata	2052	733
Clinosperma_vaginata	1982	301
Clinosperma_vaginata	1982	337
Clinosperma_vaginata	1934	263
Clinosperma_vaginata	2204	226
Clinosperma_vaginata	2293	1251
Clinosperma_vaginata	2188	284
Cyphokentia_cerifera	1989	64
Cyphokentia_cerifera	1830	717
Cyphokentia_cerifera	1777	768
Cyphokentia_cerifera	1957	369
Cyphokentia_cerifera	1502	240
Cyphokentia_cerifera	2130	329
Cyphokentia_cerifera	1957	335
Cyphokentia_cerifera	1957	166
Cyphokentia_cerifera	1502	316
Cyphokentia_cerifera	1957	759
Cyphokentia_cerifera	1448	321
Cyphokentia_cerifera	1448	293
Cyphokentia_cerifera	1565	524
Cyphokentia_cerifera	2376	205
Cyphokentia_macrostachya	1951	304
Cyphokentia_macrostachya	1459	608
Cyphokentia_macrostachya	1801	590
Cyphokentia_macrostachya	1801	595
Cyphokentia_macrostachya	1801	604
Cyphokentia_macrostachya	1692	754
Cyphokentia_macrostachya	1982	369
Cyphokentia_macrostachya	1459	609
Cyphokentia_macrostachya	1636	623
Cyphokentia_macrostachya	1801	437
Cyphokentia_macrostachya	2031	273
Cyphokentia_macrostachya	1982	337
Cyphokentia_macrostachya	1459	616
Cyphokentia_macrostachya	1633	921
Cyphokentia_macrostachya	1662	718
Cyphokentia_macrostachya	1650	503
Cyphokentia_macrostachya	1801	528
Cyphokentia_macrostachya	2004	646
Cyphokentia_macrostachya	2228	471
Cyphokentia_macrostachya	2228	564
Cyphokentia_macrostachya	1982	301
Cyphokentia_macrostachya	1495	432
Cyphokentia_macrostachya	1692	577
Cyphokentia_macrostachya	1801	494
Cyphokentia_macrostachya	2288	127
Cyphophoenix_alba	2376	268
Cyphophoenix_alba	1989	210
Cyphophoenix_alba	1989	64
Cyphophoenix_alba	1830	717
Cyphophoenix_alba	1952	881
Cyphophoenix_alba	1952	927
Cyphophoenix_alba	1777	768
Cyphophoenix_alba	1989	216
Cyphophoenix_alba	1957	166
Cyphophoenix_alba	1959	47
Cyphophoenix_alba	1619	490
Cyphophoenix_alba	1565	605
Cyphophoenix_alba	1565	587
Cyphophoenix_alba	1565	580
Cyphophoenix_alba	1513	368
Cyphophoenix_alba	1513	397
Cyphophoenix_alba	1972	64
Cyphophoenix_alba	1952	1263
Cyphophoenix_alba	1553	1
Cyphophoenix_elegans	1513	306
Cyphophoenix_elegans	1436	305
Cyphophoenix_elegans	1502	316
Cyphophoenix_elegans	1448	300
Cyphophoenix_elegans	1448	293
Cyphophoenix_elegans	1386	497
Cyphophoenix_elegans	1446	249
Cyphophoenix_elegans	1469	62
Cyphophoenix_elegans	1502	287
Cyphophoenix_fulcita	2031	289
Cyphophoenix_fulcita	2031	273
Cyphophoenix_fulcita	1951	304
Cyphophoenix_fulcita	2216	206
Cyphophoenix_fulcita	2265	244
Cyphophoenix_fulcita	2052	613
Cyphophoenix_fulcita	2355	304
Cyphophoenix_fulcita	1909	288
Cyphophoenix_fulcita	2052	833
Cyphophoenix_fulcita	1934	460
Cyphophoenix_fulcita	2017	257
Cyphophoenix_fulcita	2017	277
Cyphophoenix_fulcita	2090	312
Cyphophoenix_fulcita	2271	297
Cyphophoenix_fulcita	2185	284
Cyphophoenix_fulcita	2185	286
Cyphophoenix_fulcita	2271	285
Cyphophoenix_fulcita	2271	282
Cyphophoenix_fulcita	2271	281
Cyphophoenix_fulcita	2185	185
Cyphophoenix_fulcita	1951	304
Cyphophoenix_fulcita	1738	241
Cyphophoenix_fulcita	1512	528
Cyphophoenix_fulcita	2031	395
Cyphophoenix_fulcita	1694	850
Cyphophoenix_fulcita	2052	616
Cyphophoenix_fulcita	1934	289
Cyphophoenix_fulcita	1934	369
Cyphophoenix_fulcita	1698	64
Cyphophoenix_fulcita	1765	13
Cyphophoenix_fulcita	2185	195
Cyphophoenix_fulcita	2052	374
Cyphophoenix_fulcita	1982	301
Cyphophoenix_fulcita	1982	337
Cyphophoenix_fulcita	1731	64
Cyphophoenix_nucele	1750	1
Cyphophoenix_nucele	1740	19
Cyphophoenix_nucele	1750	1
Cyphophoenix_nucele	1750	1
Cyphophoenix_nucele	1750	1
Cyphosperma_balansae	1640	841
Cyphosperma_balansae	1640	730
Cyphosperma_balansae	2210	269
Cyphosperma_balansae	1952	927
Cyphosperma_balansae	1501	870
Cyphosperma_balansae	1636	661
Cyphosperma_balansae	1636	638
Cyphosperma_balansae	1427	602
Cyphosperma_balansae	1407	985
Cyphosperma_balansae	1407	1089
Cyphosperma_balansae	1692	577
Cyphosperma_balansae	1746	516
Cyphosperma_balansae	1640	705
Cyphosperma_balansae	2228	471
Cyphosperma_balansae	1486	674
Kentiopsis_magnifica	1502	240
Kentiopsis_magnifica	1448	300
Kentiopsis_magnifica	1386	497
Kentiopsis_magnifica	1446	249
Kentiopsis_magnifica	1448	395
Kentiopsis_magnifica	1448	293
Kentiopsis_oliviformis	1326	273
Kentiopsis_oliviformis	1317	270
Kentiopsis_oliviformis	1317	300
Kentiopsis_oliviformis	1317	291
Kentiopsis_oliviformis	1725	200
Kentiopsis_oliviformis	1326	208
Kentiopsis_oliviformis	1326	220
Kentiopsis_oliviformis	1378	329
Kentiopsis_oliviformis	1326	201
Kentiopsis_oliviformis	1378	283
Kentiopsis_oliviformis	1326	321
Kentiopsis_oliviformis	1289	309
Kentiopsis_oliviformis	1326	417
Kentiopsis_oliviformis	1289	381
Kentiopsis_oliviformis	1326	445
Kentiopsis_oliviformis	1326	445
Kentiopsis_oliviformis	1317	271
Kentiopsis_oliviformis	1578	44
Kentiopsis_oliviformis	1585	306
Kentiopsis_oliviformis	1242	42
Kentiopsis_oliviformis	1256	203
Kentiopsis_oliviformis	1289	305
Kentiopsis_piersoniorum	1957	335
Kentiopsis_piersoniorum	1957	369
Kentiopsis_pyriformis	1855	177
Kentiopsis_pyriformis	1951	304
Kentiopsis_pyriformis	2031	273
Kentiopsis_pyriformis	1951	304
Kentiopsis_pyriformis	2216	130
Kentiopsis_pyriformis	2031	289
Kentiopsis_pyriformis	2265	145
Kentiopsis_pyriformis	2265	223

## Sheet: Table S4
Model	Distance matrix	AICc	∆i
BAYAREALIKE+J	Yes	317.6	0
DEC+J	Yes	323.5	5.9
DIVALIKE+J	Yes	326.4	8.8
DEC+J	No	345.7	28.1
DIVALIKE+J	No	351.4	33.8
DIVALIKE	Yes	394.5	76.9
DEC	Yes	406.6	89
DIVALIKE	No	412.5	94.9
DEC	No	420.1	102.5
BAYAREALIKE	Yes	465.7	148.1
BAYAREALIKE+J	No	697	379.4
BAYAREALIKE	No	697.4	379.8
